# Supplementary material for: Specificity and Sensitivity of Circulating Tumor HPV-DNA in Patients with HPV-Positive Oropharyngeal Squamous Cell Carcinoma
Source: Diagnostics (Basel). 2026 Jul 11;16(14):2169. doi: 10.3390/diagnostics16142169 (PMC13409010; doi:10.3390/diagnostics16142169)
Supplement: Supplementary file 1 [file diagnostics-16-02169-s001.zip]

Archive with 1 entries (1 files):
- diagnostics-4388313-supplementary.pdf
